# Supplementary material for: Loss of the Novel Mitochondrial Membrane Protein FAM210B Is Associated with Hepatocellular Carcinoma
Source: Biomedicines. 2023 Apr 21;11(4):1232. doi: 10.3390/biomedicines11041232 (PMC10135939; doi:10.3390/biomedicines11041232)
Supplement: Supplementary file 1 [file biomedicines-11-01232-s001.zip]

Archive with 1 entries (1 files):
- biomedicines-2315429-supplementary.pdf
